# Supplementary material for: Prism adaptation does not alter configural processing of faces
Source: F1000Res. 2013 Oct 14;2:215. [Version 1] doi: 10.12688/f1000research.2-215.v1 (PMC4111122; doi:10.12688/f1000research.2-215.v1)
Supplement: Data File 1 (spreadsheet 1): Mean pre-, post- and late-test pointing errors for all participants. — Values are in degrees of visual angle, with negative numbers indicating a leftward error, and positive values indicating a rightward error. [file f1000research-2-2468-s0000.tgz]

Archive with 1 entries (1 files):
- Spreadsheet_1decimals.csv
