# Supplementary material for: Prism adaptation does not alter configural processing of faces
Source: F1000Res. 2013 Oct 14;2:215. [Version 1] doi: 10.12688/f1000research.2-215.v1 (PMC4111122; doi:10.12688/f1000research.2-215.v1)
Supplement: Data File 2 (spreadsheets 2-5): RT costs of alignment for each condition for the composite face task. — RT costs were calculated by subtracting the raw RT for the misaligned condition from the RT for the aligned condition. FH=First half of the experimental block; SH=Second half of the experimental block; I=incongruent, C=congruent. Spreadsheet 2 = Pre-adaptation, First experimental block; Spreadsheet 3 = Pre-adaptation, Second experimental block; Spreadsheet 4 = Post-adaptation, First experimental block; Spreadsheet 5 = Post-adaptation, Second experimental block [file f1000research-2-2468-s0001.tgz]

Archive with 4 entries (4 files):
- Spreadsheet_2.csv
- Spreadsheet_3.csv
- Spreadsheet_4.csv
- Spreadsheet_5.csv
